# Supplementary material for: A comparison of modeling approaches when estimating tibial loading during running with different foot strike patterns
Source: PeerJ. 2026 May 25;14:e21328. doi: 10.7717/peerj.21328 (PMC13218341; doi:10.7717/peerj.21328)
Supplement: Supplemental Information 1 — Detailed descriptions of all variables included in the ankle joint contact force dataset, including units, normalization procedures, and condition labels. [file peerj-14-21328-s001.txt]

README: AJCF90_table.mat

Description:
This file contains ankle joint contact force (AJCF) data used in a tibial finite element analysis. The data represent forces applied to the distal tibia for 18 participants under three foot strike conditions:
- hRFS: habitual rearfoot strike
- iRFS: imposed rearfoot strike
- iFFS: imposed forefoot strike

Four force components are included:
- resultant
- vertical (V)
- anterior-posterior (AP)
- medial-lateral (ML)

Each force is provided as:
- Raw value (Newton, N)
- Body-weight normalized value (Body weight, BW)

Data Format:
The file is a MATLAB table named `ajcf_table` with 18 rows and 25 columns:
- Column 1: participant ID (e.g., 'P01')
- Columns 2–25: AJCF variables for each direction and condition

Variable naming convention:
- AJCF90_[component]_[condition]           (N)
- AJCF90_[component]_BW_[condition]       (BW)

Example:
- AJCF90_resultant_hRFS: raw resultant force (N) during habitual rearfoot strike
- AJCF90_ML_BW_iFFS: medial-lateral force (BW) during imposed forefoot strike

Note:
All AJCF values were extracted at the time point of peak resultant force. Vertical, anterior-posterior (AP), and medial-lateral (ML) components represent their respective magnitudes at that same time. These values were then scaled to 90% of the total ankle joint force to account for the exclusion of the fibula in the tibial-only model, following the method described in:

Sasimontonkul S, Bay BK, Pavol MJ. Bone contact forces on the distal tibia during the stance phase of running. J Biomech. 2007;40(15):3503–3509. doi:10.1016/j.jbiomech.2007.05.024

Contact:
Sanghyuk Han  
University of Exeter  
sh1024@exeter.ac.uk
