# Supplementary material for: A comparison of modeling approaches when estimating tibial loading during running with different foot strike patterns
Source: PeerJ. 2026 May 25;14:e21328. doi: 10.7717/peerj.21328 (PMC13218341; doi:10.7717/peerj.21328)
Supplement: Supplemental Information 2 — Ankle joint contact force components (axial, anterior–posterior, and medial–lateral) for 18 participants under three foot strike conditions: habitual rearfoot, imposed rearfoot, and imposed forefoot strike conditions. Values correspond to the time of peak resultant force and are provided in both raw (N) and body-weight normalized formats. Data were scaled to 90% of the total force to account for fibula exclusion and are provided in both raw (N) and body-weight normalized form in a MATLAB (.mat) table. [file peerj-14-21328-s002.csv]

participant_id	AJCF90_resultant_hRFS	AJCF90_resultant_iRFS	AJCF90_resultant_iFFS	AJCF90_V_hRFS	AJCF90_V_iRFS	AJCF90_V_iFFS	AJCF90_AP_hRFS	AJCF90_AP_iRFS	AJCF90_AP_iFFS	AJCF90_ML_hRFS	AJCF90_ML_iRFS	AJCF90_ML_iFFS	AJCF90_resultant_BW_hRFS	AJCF90_resultant_BW_iRFS	AJCF90_resultant_BW_iFFS	AJCF90_V_BW_hRFS	AJCF90_V_BW_iRFS	AJCF90_V_BW_iFFS	AJCF90_AP_BW_hRFS	AJCF90_AP_BW_iRFS	AJCF90_AP_BW_iFFS	AJCF90_ML_BW_hRFS	AJCF90_ML_BW_iRFS	AJCF90_ML_BW_iFFS
P01	6735.54220331368	5409.20691441813	6759.758818873	6580.33695439512	5272.25214943949	6610.11947353214	-1432.60119194895	-1208.15733848741	-1379.4266547432	97.6018381566533	-13.8173006037928	298.501846386139	9.95071902866592	7.99126433307942	9.98649532253837	9.72142734328343	7.78893490735494	9.76542639650777	-2.11644608717658	-1.78486510140114	-2.03788895499003	0.144191579365411	-0.0204129187959532	0.44099018509084
P02	6483.12746640149	5485.14591745082	6431.40787795569	6303.32862011808	5372.94712147995	6272.77084720619	-1298.61384824393	-1044.65885785144	-1264.95382231704	775.968304628541	305.280118754533	639.840186354823	9.32114615839381	7.88629362320021	9.24678608362224	9.06263954503418	7.72497929127319	9.01870496730716	-1.86708799811932	-1.5019630494939	-1.81869314193518	1.11565197803189	0.438917886607939	0.919933153549058
P03	4548.09760858076	4346.11758046056	5694.34114654427	4483.85473932951	4275.24549403325	5587.92483004057	-757.050039055795	-768.346910457907	-1092.36982498557	54.8548603156144	116.930955949835	21.7717697719645	7.92510277944319	7.57315068430183	9.92244290501453	7.81315897667566	7.44965540837145	9.73701147449501	-1.31916680006586	-1.33885170453646	-1.90346467495328	0.0955851090647332	0.203753288463429	0.0379375132160006
P04	4486.83714435099	4158.95473298484	5209.59601344392	4367.30691075634	4052.05215723415	5028.35405711928	-1013.06031940923	-930.725766075953	-1288.71886273198	171.247392813239	54.9829340997226	428.448792304171	7.63562298760079	7.07763828770826	8.86560171377018	7.43220847310305	6.89571330612889	8.55716724122141	-1.72400878700183	-1.5838932472843	-2.19311979825699	0.291425894692376	0.0935690202320255	0.729126853121105
P05	5072.76001644959	4388.8052508292	5277.42042554296	4978.67769587891	4304.14710913672	5190.58242962171	-904.107457299768	-792.109119950486	-911.934123291309	356.818212876706	325.714967786034	276.616940104591	10.1791519509451	8.80670786444251	10.5898296482437	9.99036355293672	8.63683030560315	10.4155779287199	-1.8142090613382	-1.58946984827969	-1.82991428337489	0.716002096680846	0.653589394932926	0.555067824300671
P06	4220.49897152056	3706.36135662424	5461.24397009395	4137.68352389305	3634.9884257884	5338.81305296619	-822.180254709464	-710.981423082745	-1101.15476551716	117.022844349168	108.32686336965	261.904673016277	7.08771262138885	6.22429346483389	9.17136293042931	6.94863615262148	6.10443303455673	8.96575805706477	-1.38073185367025	-1.19398963012685	-1.84922886661588	0.196522803697213	0.181919171624371	0.43983070936975
P07	6363.31855867494	4775.47820110232	6694.15494843163	6189.13797239062	4670.77468569965	6510.53918690457	-1463.84828779675	-989.502160201155	-1547.35534653416	152.98128514884	80.9003600522306	159.129587466867	10.7393431467332	8.05955235754555	11.2976941835801	10.4453793810725	7.88284472139466	10.9878067165289	-2.47052994949866	-1.66997819531556	-2.61146442428351	0.258185803695445	0.136535161533087	0.268562264932504
P08	4208.55070445243	3787.00217608846	4648.99984863831	4118.38463061932	3713.29596139677	4553.1198347311	-859.722335421547	-732.699889698142	-924.657909822437	98.7719661783997	3.97952825820134	101.787577110183	8.54594000035013	7.68993785528316	9.44032199162232	8.36284755091626	7.5402690185167	9.24562673816681	-1.74576380598208	-1.48783030913683	-1.87762286191105	0.200567690864269	0.00808088392241703	0.206691231222273
P09	5084.84727701885	4370.91439453046	5993.56524760103	4957.48790691553	4264.45481326072	5811.56909571632	-1064.1490890088	-929.952876825739	-1429.0431837781	377.522750399976	231.871169281637	314.888990636145	7.21912333929457	6.20552956668407	8.5092598474086	7.03830709229614	6.05438543079047	8.25087398129406	-1.51080713076135	-1.32028439632366	-2.02885916505257	0.535981348121233	0.329195053199704	0.447058158828529
P10	4129.61386571171	3917.32268784016	4836.55289396134	4053.51739139073	3848.85127090325	4724.91195686066	-778.430355374283	-724.519319906546	-984.467386547353	126.300562058335	50.3363255546031	288.975436216243	7.54407919961657	7.15626050486148	8.83553263614653	7.40506430675802	7.03117525256441	8.63158425288485	-1.42205553431741	-1.32356954155212	-1.79844900154431	0.230728943215603	0.0919556256226787	0.527907365785486
P11	6068.15392637625	5240.5588189635	5814.54962826208	5831.82257818143	5100.54734251066	5592.2033875887	-1479.04894486065	-1189.42159195317	-1429.24419307658	784.444582252496	178.090659552562	690.359133857699	9.74123131045173	8.41268963690193	9.33411933550384	9.36184766979128	8.18792866432399	8.97718604282742	-2.37432307521756	-1.90938314904953	-2.2943713117365	1.25927196618025	0.28588963463694	1.10823622666522
P12	5370.99939110165	3985.46998007061	5870.31820579311	5267.91862116746	3930.32489880511	5719.66012787052	-1043.36288920369	-649.668419491382	-1315.02431111628	-34.1245192521838	-67.7481329914108	-52.0171438639395	9.14027523123257	6.7824048917251	9.9900074806858	8.96485413366051	6.68855993220967	9.73362013119134	-1.7755771838618	-1.10559464464454	-2.23788596202009	-0.0580725253134835	-0.115292618161446	-0.0885218889517519
P13	5005.62648002905	4566.84554928627	5648.64809165645	4867.5933363993	4443.72442369073	5460.76905782434	-1165.41488563733	-1047.73820747473	-1433.37466983364	44.8168972330867	96.214955671343	167.455674138679	8.67784934162186	7.91717036843958	9.79260384665178	8.43855245653696	7.70372524165043	9.46689317755784	-2.02038542795656	-1.81637889886539	-2.48492561011886	0.0776954260769011	0.166800078483262	0.290304343996268
P14	3892.7304169157	3620.68777882245	4812.53550827404	3802.31832153053	3517.87942381447	4671.66824691034	-822.216067592818	-848.370339115655	-1150.53988945934	-98.6568471200545	-108.945319875996	48.1224890866982	6.10480736597773	5.67817420030181	7.54729947192667	5.96301783349882	5.51694412893354	7.32638319910663	-1.28944729489974	-1.33046395219267	-1.80434390254738	-0.154719434046976	-0.17085441837371	0.0754685000967587
P15	5793.72005716055	5519.27615462164	7351.56986605235	5667.81582667415	5400.16090211543	7139.90343667096	-1199.1311871058	-1138.426381672	-1723.32687970175	37.4625826368824	-46.6142211282734	304.643099585013	8.88110192478221	8.46041120327062	11.2691052800999	8.68810531937512	8.27782131493171	10.9446451551983	-1.83812924835912	-1.74507581135101	-2.64166054233712	0.0574258009502079	-0.0714542029818789	0.466982593463802
P16	4819.41031787137	4026.43891676748	4913.48670589913	4718.07921253467	3939.17803178602	4771.58627384417	-891.635988567229	-748.180628224959	-1041.61328543573	403.983910730465	366.815422047164	526.394471755369	8.16071863389682	6.81797832702998	8.32001839925211	7.98913443894912	6.67021926874066	8.07973806957469	-1.50980928093448	-1.2668959875931	-1.76376618447467	0.684066890064828	0.621129402242548	0.891344976065796
P17	5885.02039967841	4794.60492057209	5917.54096970419	5783.174188337	4700.62225887177	5805.25485032667	-1077.55143985685	-938.778816950423	-1134.20919784091	160.992190836404	98.627822671484	168.845070520676	9.40282355295826	7.66060625325078	9.45478347170564	9.24009821137187	7.51044494114152	9.27537770991578	-1.72166371059031	-1.49993899282356	-1.81218895350357	0.257226154037055	0.157583143474421	0.269773135532285
P18	5199.08034997452	4865.44982250783	5765.70738651015	5095.5816668998	4774.85664679904	5671.09175421765	-1026.03118257116	-930.607005299711	-1034.68610819364	6.43604613223537	-30.0675227631515	59.179227667145	7.28992585391282	6.82212354194318	8.08442580488729	7.14480447189839	6.69509770480819	7.95175985291046	-1.4386565971774	-1.30485693836218	-1.45079215997156	0.00902434583389122	-0.0421593814289261	0.0829785563493797
